# Supplementary material for: Functional Cyclization of Eukaryotic mRNAs
Source: Int J Mol Sci. 2020 Feb 29;21(5):1677. doi: 10.3390/ijms21051677 (PMC7084953; doi:10.3390/ijms21051677)
Supplement: Supplementary file 1 [file ijms-21-01677-s001.zip]

Archive with 3 entries (2 files):
- Supplementary materials.pdf
- __MACOSX/
- __MACOSX/._Supplementary materials.pdf
